# Supplementary material for: Clinical stage drugs targeting inhibitor of apoptosis proteins purge episomal Hepatitis B viral genome in preclinical models
Source: Cell Death Dis. 2021 Jun 23;12(7):641. doi: 10.1038/s41419-021-03924-0 (PMC8222287; doi:10.1038/s41419-021-03924-0)
Supplement: Supplementary file 1 — Supplementary Table 1 [file 41419_2021_3924_MOESM1_ESM.xlsx]

## Sheet: Tabelle1
Primer regions used for qPCR and sequencing of HBV-DNA
HBV A2 – qPCR FWD (nt 465-487):
5’-GTTGCCCGTTTGTCCTCTAATTC-3’
HBV A2 – qPCR REV (nt 564-540):
5’-TGAGGGAAACATAGAGTTGCCTTGA-3’
HBV D3 – qPCR FWD (nt 465-487):
5’-GTTGCCCGTTTGTCCTCTAATTC-3’
HBV D3 – qPCR REV (nt 564-540): 5’-GGAGGGATACATAGAGGTTCCTTGA-3’
HBV C2 – qPCR FWD (nt 465-487):
5’-GTTGCCCGTTTGTCCTCTACTTC-3’
HBV C2 – qPCR REV (nt 564-540):
5’-AGAGGGAAACATAGAGGTTCCTTGA-3’
P1:
5’-CCGGAAAGCTTGAGCTCTTCTTTTTCACCTCTGCCTA ATCA-3’
P2:
5’-CCGGAAAGCTTGAGCTCTTCAAAAAGTTG CATGGTGCTGG-3’
